# Supplementary material for: Perceived Neighborhood Safety and Active Transportation in Adults from Eight Latin American Countries
Source: Int J Environ Res Public Health. 2022 Oct 6;19(19):12811. doi: 10.3390/ijerph191912811 (PMC9566435; doi:10.3390/ijerph191912811)
Supplement: Supplementary file 1 [file ijerph-19-12811-s001.zip]

Archive with 1 entries (1 files):
- ijerph-1882295-supplementary.pdf
